# Supplementary material for: Metabolomic and transcriptomic analyses jointly reveal the mechanism underlying the reddening of Chimonanthus praecox stamens
Source: Front Plant Sci. 2024 Nov 20;15:1491246. doi: 10.3389/fpls.2024.1491246 (PMC11618622; doi:10.3389/fpls.2024.1491246)
Supplement: Supplementary file 4 [file Table1.xlsx]

## Sheet: Sheet1
Table S1. Information of plant materials.
No.	Individuals	Species name	Voucher No.	Origin collection location	Longitude and latitude	Material class
1	CP-PR	C.praecox	2023_S00PR	Beibei District, Chongqing City	N 29.766683 E 106.374561	cultivated
2	CP-N	C.praecox	2023_S00N	Beibei District, Chongqing City	N 29.766683 E 106.374561	cultivated
