# Supplementary material for: Metabolomic and transcriptomic analyses jointly reveal the mechanism underlying the reddening of Chimonanthus praecox stamens
Source: Front Plant Sci. 2024 Nov 20;15:1491246. doi: 10.3389/fpls.2024.1491246 (PMC11618622; doi:10.3389/fpls.2024.1491246)
Supplement: Supplementary file 5 [file Table2.xlsx]

## Sheet: Sheet1
Table S2. Information of qPCR primer sequences.
Gene ID	F 5'-3'	R 5'-3'	Pathway
Cpra02G00321	CCCATCATCATCTCCAAAAATG	CTCTTTGAGCTCCGTCTTGT	ko00941
Cpra01G00262	GTAAGAAGAGATGGCTCCAAG	ACTATCTTCCTGCAAACCTC	ko00941
Cpra08G01375	CCCAATTTGAGAAACATGGA	CTATAATAGGCCAGCCCTTC	ko00941
Cpra05G02018	TAGTGTAAGTGGTGCAATGG	TTGAGGCCCATCCATCTTCT	ko00941
Cpra09G01617	GTGATTACAGAGGGAGGAAT	CAAATCCACTACTGGGATTTG	ko00941
Cp18S	CTTTGCCTGATGATGGGATT	GCAAAAGGTCACCATCCACT	Reference gene
CpRPL	AAGATTGTACCAAGTGGTTGC	TGCTCTACAGGGTTCATAGC	Reference gene
