# Supplementary material for: Metabolomic and transcriptomic analyses jointly reveal the mechanism underlying the reddening of Chimonanthus praecox stamens
Source: Front Plant Sci. 2024 Nov 20;15:1491246. doi: 10.3389/fpls.2024.1491246 (PMC11618622; doi:10.3389/fpls.2024.1491246)
Supplement: Supplementary file 7 [file Table4.xlsx]

## Sheet: Sheet1
Table S4. Analysis table of transcriptomic sequencing quality
Sample	Total Raw Reads (M)	Total Clean Reads (M)	Total Clean Bases(Gb)	Clean Reads Q20(%)	Clean Reads Q30(%)	Clean Reads Ratio(%)
PR_TIA	45.28	44.16	6.62	97.53	92.87	97.53
PR_T1B	45.44	44.09	6.61	97.6	93.08	97.03
PR_T1C	45.44	44.12	6.62	97.58	92.95	97.1
PR_T2A	45.44	44.13	6.62	97.56	92.99	97.12
PR_T2B	45.28	44.12	6.62	97.28	91.97	97.44
PR_T2C	46.64	44.21	6.63	97.75	93.53	94.79
PR_T3A	45.44	44.05	6.61	97.67	93.19	96.94
PR_T3B	46.72	44.04	6.61	97.83	93.74	94.26
PR_T3C	46.08	44.22	6.63	97.7	93.39	95.96
