# Supplementary material for: Metabolomic and transcriptomic analyses jointly reveal the mechanism underlying the reddening of Chimonanthus praecox stamens
Source: Front Plant Sci. 2024 Nov 20;15:1491246. doi: 10.3389/fpls.2024.1491246 (PMC11618622; doi:10.3389/fpls.2024.1491246)
Supplement: Supplementary file 8 [file Table5.xlsx]

## Sheet: Sheet1
Table S5. Transcript length distribution of known genes.
Sequence Size(nt)	Transcript Number
0-500	5409
500-1000	6641
1000-1500	5787
1500-2000	3475
2000-2500	1819
2500-3000	1000
3000-3500	632
3500-4000	278
4000-4500	154
4500-5000	90
5000-5500	59
5500-6000	52
6000-6500	33
6500-7000	24
7000-7500	12
7500-8000	11
8000-8500	9
8500-9000	2
9000-9500	2
9500-10000	4
10000+	16
