# Supplementary material for: Metabolomic and transcriptomic analyses jointly reveal the mechanism underlying the reddening of Chimonanthus praecox stamens
Source: Front Plant Sci. 2024 Nov 20;15:1491246. doi: 10.3389/fpls.2024.1491246 (PMC11618622; doi:10.3389/fpls.2024.1491246)
Supplement: Supplementary file 9 [file Table6.xlsx]

## Sheet: Sheet1
Table S6. Different expression fenes in anthocyanin biosynthesis
Gene ID	PR_TIA FPKM	PR_T1B FPKM	PR_T1C FPKM	PR_T2A FPKM	PR_T2B FPKM	PR_T2C FPKM	PR_T3A FPKM	PR_T3B FPKM	PR_T3C FPKM
Cpra02G00462	54.43	57.79	49.36	158.34	164.51	163.22	134.91	135.04	141.87
Cpra05G02129	12.16	13.37	12.83	16.09	17.11	16.32	37.16	37.71	40.87
Cpra09G01699	3.78	3.77	3.83	9.53	10	10.46	51.34	51.15	54.87
Cpra11G00286	6.76	7.18	8.07	4.61	4.35	4.69	2.64	3.44	3.74
XLOC_004682	52.89	54.18	58.26	183.41	198.04	190.29	150.61	136.86	150.16
Cpra08G01592	63.15	64.04	64.14	76.69	77.81	78.56	577.29	582.93	591.83
Cpra02G02177	28.62	29.11	30.82	25.95	26.3	25.67	50.9	51.38	49.93
Cpra09G02141	2.01	2.05	1.68	1.02	1.17	0.96	0.7	0.42	0.15
XLOC_021997	1.29	1.3	1.44	0.87	1.11	1.22	0.07	0.49	0.62
XLOC_023974	10.32	9.21	8.76	47.4	49.7	49.97	184.71	181.49	190.55
Cpra02G00321	63.1	64.87	73.73	24.49	20.86	26.65	31.03	29.51	30.93
Cpra05G01385	19.69	20.77	19.08	6.46	5.83	5.54	3.53	4.19	3.8
Cpra09G00738	14.73	17.47	17.56	4.92	6.01	5.32	12.85	11.41	13.12
XLOC_014657	42.53	39.1	38.14	9.25	9.15	9.4	9.65	7.14	7.83
Cpra01G01466	5.23	5.05	6.3	8.9	6.78	7.36	11.4	13.68	12.07
Cpra03G01948	61.75	64.49	66.09	9.95	10.49	8.76	1.68	0.8	0.82
XLOC_000735	4.39	4.06	4.36	2.49	3.15	2.46	2.88	2.97	3.34
Cpra01G00262	34.61	32.24	30.87	16.01	16.89	17.33	7.83	9.92	8.55
Cpra01G01159	6.39	7.41	6.17	21.56	21.94	21.88	10.42	10.28	10.42
Cpra02G00186	25.98	24.66	24.47	26.84	27.96	26.53	22.07	20.99	20.84
Cpra05G00489	29.92	27.4	29.26	25.95	26.9	27.69	17.94	20.66	18.18
Cpra09G00621	7.77	6.34	6.82	5.87	6.62	7.29	16.36	14.44	14.26
Cpra10G01464	45.24	43.5	46.73	25.23	24.42	26.58	17.1	19.29	18.58
Cpra11G00638	33.25	36.24	34.2	104.21	109.16	101.37	54.22	51.42	50.73
Cpra11G01110	61.48	68.05	64.06	75.98	74.75	77.67	100.62	104.96	98.1
Cpra05G00734	5.79	5.17	6.7	10.52	9.41	9.41	5.15	4.83	4.75
Cpra03G01085	278.29	285.45	292.55	248.8	252.65	262.52	61.3	63.68	65.55
Cpra02G01900	11.7	10.78	9.49	5.54	5.13	3.52	3.41	3.08	3.45
Cpra05G02464	1.11	1.09	1.21	5.37	5.7	5.11	20.61	21.85	22.88
Cpra03G02573	3.82	3.64	3.92	2.99	4	2.37	0.89	1.23	1.32
Cpra07G01472	24.55	31.39	31.18	20.18	24.98	17.28	6.21	10.86	10.53
Cpra10G00075	2.12	1.7	1.45	0.13	0	0.06	0.13	0.06	0.13
XLOC_023097	13.06	11.65	11.76	14.52	16.62	14.29	5.64	6.55	6.63
Cpra08G01375	93.75	95.77	105.05	61.87	66.98	64.79	44.84	43.83	44.83
Cpra09G01945	22.58	25.3	25.27	20.62	21.18	22.96	7.8	8.29	9.2
Cpra05G02018	18.59	16.51	13.81	6.66	10.84	8.78	5.05	7.15	4.61
Cpra09G01617	8.39	10	9.37	1.22	1.3	1.44	0.37	0.44	0.27
Cpra01G00364	139.88	130.53	135.66	57.97	49.52	52.05	64.18	63.15	67.7
Cpra01G00514	432.6	406.48	421.76	235.78	317.46	271.53	80.88	78.39	88.98
Cpra01G02779	5.97	7.6	6.75	0.61	1.82	1.51	1.39	0.18	0.77
Cpra01G03089	0	0	0	0	0	0	92.24	90	85.09
Cpra01G03090	1.86	2.19	2.48	23.91	25.28	18.31	247.92	234.05	242.45
Cpra03G02146	746.8	777.92	780.33	670.55	679.16	671.61	547.96	509.87	552.7
Cpra04G01088	1773.98	1791.45	1818.32	1634.2	1597.81	1674.23	1965.51	2142.9	2082.47
Cpra04G01089	53.49	56.11	55.35	11.25	10	13.35	75.88	90.31	79.46
Cpra04G02042	85.79	88.33	80.2	66.03	50.78	58.81	56.58	51.07	52.44
Cpra05G01252	0	0.2	0	0	0.69	0.62	0.82	1.43	1.26
Cpra05G01443	6.13	5.42	6.1	4.88	6.54	4.6	7.71	6.69	6.9
Cpra07G01377	201.72	190.79	191.81	92	98.51	89.97	58.94	54.34	53.61
Cpra09G00426	416.08	408.5	368.81	446.5	461.77	443.88	431.32	404.52	434.27
Cpra09G00427	51.64	55.54	45.52	53.65	55.27	50.38	38.41	45.43	42.77
Cpra09G00812	42.92	38.38	38.8	18.01	18.48	19.69	17.28	19.01	18.64
Cpra09G01509	0.3	0.22	0	0.23	0.32	0.44	0.96	1.36	0.8
Cpra10G01022	49.56	53.13	54.98	30.66	24.76	31.43	31.53	28.77	30.89
Cpra10G01316	153.12	153.14	130.31	109.15	112.3	98.51	103.79	97.57	93.86
Cpra11G00259	85.19	75.75	86.46	106.4	101.69	97.99	40.57	43.39	37.63
Cpra11G00477	185.15	190.23	190.24	135.09	125.28	129.59	126.28	119.06	123.45
Cpra11G01006	720.15	719.98	708.29	947.56	1105.02	910.11	976	938.58	937.3
XLOC_001867	253.5	237.82	230.28	123.21	121.03	120.55	524.14	512.96	535.71
XLOC_003223	19.39	16.36	16.59	75.83	64.65	61.86	644.56	653.19	653.34
XLOC_010099	160.78	152.28	151.83	107.82	113.54	103.84	112.16	112.58	111.18
XLOC_011320	0.66	0.52	0.39	1.31	1.27	1.33	2.94	2.97	2.84
XLOC_018458	43.92	47.96	48.43	76.49	82.39	74.05	133.26	124.04	127.48
